# Supplementary material for: Shedding Light on the Aftermath: Childhood Maltreatment’s Role in Modifying the Association Between Recent Life Stress and Resting-State Network Connectivity
Source: Behav Sci (Basel). 2024 Oct 16;14(10):958. doi: 10.3390/bs14100958 (PMC11505332; doi:10.3390/bs14100958)
Supplement: Supplementary file 1 [file behavsci-14-00958-s001.zip]

Archive with 1 entries (1 files):
- behavsci-3204150-supplementary.pdf
